# Supplementary material for: Consolidative Radiotherapy for Metastatic Urothelial Bladder Cancer Patients with No Progression and with No More than Five Residual Metastatic Lesions Following First-Line Systemic Therapy: A Retrospective Analysis
Source: Cancers (Basel). 2023 Feb 11;15(4):1161. doi: 10.3390/cancers15041161 (PMC9954747; doi:10.3390/cancers15041161)
Supplement: Supplementary file 1 [file cancers-15-01161-s001.zip]

Archive with 1 entries (1 files):
- cancers-2142379-supplementary.pdf
